# Supplementary material for: Knockdown of annexin A2 enhances the host cell apoptosis induced by Eimeria tenella
Source: Front Vet Sci. 2025 Jul 24;12:1595384. doi: 10.3389/fvets.2025.1595384 (PMC12330289; doi:10.3389/fvets.2025.1595384)
Supplement: Supplementary file 1 [file Data_Sheet_1.zip]

Archive with 4 entries (3 files):
- Supplementary material presentation/
- Supplementary material presentation/List of Abbreviations.docx
- Supplementary material presentation/Table 1.docx
- Supplementary material presentation/Table 2.docx
